# Supplementary material for: ‘Brünnerling’ group show that close relatedness and polyploidy make apple genetic diversity highly complex
Source: BMC Res Notes. 2026 Mar 27;19:164. doi: 10.1186/s13104-026-07786-7 (PMC13063727; doi:10.1186/s13104-026-07786-7)
Supplement: Supplementary file 3 — Supplementary Material 3. [file 13104_2026_7786_MOESM3_ESM.xlsx]

## Sheet: Supp. Table 1
Supplemental Table 1: results of parentage analysis with CERVUS. Selection of 20 'Bünnerling' cultivars. AN = Provisional name (lasts until the correct name has been established beyond doubt); ploidy: 2x & 3x = measured ploidy (JKI, data unpublished), sus 2x & sus 3x = suspected ploidy based on genetic profile and number of original allele variants
order	MUNQ offspring	Cultivar name offspring	ploidy offspring	Loci typed	MUNQ parent 1	Cultivar name parent 1	ploidy parent 1	Loci typed parent 1	Pair loci compared (offspring & parent 1)	Pair loci mismatching (offspring & parent 1)	Pair LOD score (offspring & parent 1)	Pair Delta (offspring & parent 1)	Pair confidence (offspring & parent 1)	MUNQ parent 2	Cultivar name parent 2	ploidy parent 2	Loci typed parent 2	Pair loci compared (offspring & parent 2)	Pair loci mismatching (offspring & parent 2)	Pair LOD score (offspring & parent 2)	Pair Delta (offspring & parent 2)	Pair confidence (offspring & parent 2)	Trio loci compared	Trio loci mismatching	Trio LOD score	Trio Delta	Trio confidence
1	264	Steirischer Maschanzker	2x	17	2284	Kleiner Brünnerling	2x	17	17	0	12.4213	1.4854	+	278	Französische Edelrenette	2x	17	17	0	7.93843	0		17	0	16.1741	12.3763	*
2	898	Bühlers Erdbeerapfel	sus 3x	17	11757	unknown	sus 2x	17	17	0	25.4791	14.4584	*
3	1051	Welschisner	3x	17	2284	Kleiner Brünnerling	2x	17	17	0	17.3889	9.04636	*	8193	unknown	2x	17	17	0	8.34253	3.23401	+	17	2	3.59037	3.59037	*
4	1267	Falsche Biherol Renette AN	sus 2x	17	21	Baumanns Renette	2x	17	17	0	19.5485	6.93421	*	2284	Kleiner Brünnerling	2x	17	17	0	12.6143	4.37053	*	17	0	21.232	13.0893	*
5	1333	Thurgauer Weinapfel	2x	17	2284	Kleiner Brünnerling	2x	17	17	0	17.4826	6.70216	*	202	Fraurotacher	sus 2x	17	17	1	10.7805	5.99369	*	17	1	17.9997	17.9997	*
6	5426	Brünnerling-relative 1 AN	sus 3x	17	2284	Kleiner Brünnerling	2x	17	17	0	17.2626	4.96833	*
7	5489	Oberösterreichischer Brünnerling	3x	17	2284	Kleiner Brünnerling	2x	17	17	0	22.3188	0.725437	-
8	5515	Sohlander Streifling	2x	17	2284	Kleiner Brünnerling	2x	17	17	0	24.1281	20.5783	*
9	6478	Brünnerling-relative 2 AN	sus 3x	17	2284	Kleiner Brünnerling	2x	17	17	1	7.58679	4.49916	*
10	8021	Malerapfel	sus 2x	17	2284	Kleiner Brünnerling	2x	17	17	0	14.2007	6.09427	*
11	8078	Weber Bartl	sus 2x	17	2284	Kleiner Brünnerling	2x	17	17	0	15.5744	12.8194	*
12	8079	Welschbrunner	sus 3x	17	2284	Kleiner Brünnerling	2x	17	17	0	17.8241	8.88837	*
13	8105	Bayerischer Brünnerling	sus 3x	17	2284	Kleiner Brünnerling	2x	17	17	0	19.0478	6.06337	*
14	8119	Winterscheibling	sus 3x	17	2284	Kleiner Brünnerling	2x	17	17	0	18.1959	4.73231	*
15	8143	unknown	sus 3x	17	5594	Äckerle-Apfel	2x	17	17	0	22.5915	5.23041	*
16	8168	Mauthausener Limoniapfel	sus 2x	17	2284	Kleiner Brünnerling	2x	17	17	0	11.2447	5.451	*	1015	Schmidbergers Renette	2x	17	17	3	4.4435	0		17	4	3.03987	3.03987	+
17	8210	Brünnerling-descendent AN	sus 3x	17	2284	Kleiner Brünnerling	2x	17	17	0	21.105	5.01614	*	11756	Früher Isnyer	sus 2x	17	17	1	10.0452	0		17	2	7.3315	7.3315	*
18	11756	Früher Isnyer	sus 2x	17	2284	Kleiner Brünnerling	2x	17	17	1	8.37885	4.86447	*	7996	Hendunger Weißapfel	2x	17	17	3	-0.424108	0		17	4	4.59465	4.59465	*
19	11757	unknown	sus 2x	17	2284	Kleiner Brünnerling	2x	17	17	0	13.4406	11.4167	*
20	11812	Echter Winterstreifling	sus 2x	17	1377	Roter von Simonffi	2x	17	17	0	14.389	10.4088	*	8152	unknown	sus 2x	17	17	2	3.98024	0.62405	-	17	4	3.98766	3.98766	*

## Sheet: Supp. Table 2
Supplemental Table 2: manual assessment of parentage with complete SSR profiles from selected Brünnerling cultivars. Blue / orange highlight: allele variants are coloured depending on the supposed origin, red highlight: alleles that are not accounted for, yellow highlight: possible technical error; ploidy: 2x & 3x = measured ploidy (JKI, data unpublished), sus 2x & sus 3x = suspected ploidy based…
order	cultivar name	MUNQ	ploidy	Ch01h01_1	Ch01h01_2	Ch01h01_3	Ch01h01_4	Ch01f07a_1	Ch01f07a_2	Ch01f07a_3	Ch01f07a_4	CH03d07_1	CH03d07_2	CH03d07_3	CH03d07_4	CH04c07_1	CH04c07_2	CH04c07_3	CH04c07_4	CH05f06_1	CH05f06_2	CH05f06_3	CH05f06_4	CH01f03b_1	CH01f03b_2	CH01f03b_3	CH01f03b_4	GD12_1	GD12_2	GD12_3	GD12_4	CH02d08_1	CH02d08_2	CH02d08_3	CH02d08_4	CH02d08_5	CH05e03_1	CH05e03_2	CH05e03_3	CH05e03_4	CH02c09_1	CH02c09_2	CH02c09_3	CH02c09_4	CH02g09_1	CH02g09_2	CH02g09_3	CH02g09_4	CH02g09_5
	perfect, suggested parentage is very likely
1	Steirischer Maschanzker	264	2x	112	115	0	0	173	189	0	0	188	226	0	0	110	110	0	0	165	175	0	0	139	159	0	0	148	152	0	0	213	255	0	0	0	162	190	0	0	232	244	0	0	119	136	0	0	0
1	Kleiner Brünnerling	2284	2x	102	112	0	0	187	189	0	0	188	226	0	0	110	124	0	0	165	165	0	0	139	157	0	0	150	152	0	0	213	248	0	0	0	162	190	0	0	232	244	0	0	119	119	0	0	0
1	Französische Edelrenette	278	2x	115	129	0	0	173	191	0	0	206	226	0	0	110	115	0	0	175	179	0	0	139	159	0	0	148	148	0	0	230	255	0	0	0	162	167	0	0	244	254	0	0	134	136	0	0	0
	visibly a very good match, but with both parents MUNQ8143 and Kleiner Brünnerling are a better match
2	Bühlers Erdbeerapfel	898	sus 3x	112	117	0	0	187	193	0	0	184	186	226	0	110	124	143	0	165	177	0	0	157	171	0	0	150	156	0	0	218	248	0	0	0	162	190	0	0	242	244	254	0	119	152	0	0	0
2	unknown	11757	sus 2x	102	117	0	0	185	187	0	0	186	226	0	0	110	110	0	0	165	177	0	0	139	171	0	0	152	156	0	0	218	248	0	0	0	162	190	0	0	242	244	0	0	119	153	0	0	0
	NA
	perfect, suggested parentage is very likely, 2 alleles passed on from MUNQ 8143, 1 allele passed on from Kleiner Brünnerling
2	Bühlers Erdbeerapfel	898	sus 3x	112	117	0	0	187	193	0	0	184	186	226	0	110	124	143	0	165	177	0	0	157	171	0	0	150	156	0	0	218	248	0	0	0	162	190	0	0	242	244	254	0	119	152	0	0	0
2	unknown	8143	sus 2x	112	117	0	0	185	193	0	0	184	186	0	0	110	143	0	0	165	177	0	0	171	171	0	0	150	156	0	0	218	255	0	0	0	162	190	0	0	242	254	0	0	119	152	0	0	0
2	Kleiner Brünnerling	2284	2x	102	112	0	0	187	189	0	0	188	226	0	0	110	124	0	0	165	165	0	0	139	157	0	0	150	152	0	0	213	248	0	0	0	162	190	0	0	232	244	0	0	119	119	0	0	0
	5 alleles are unaccounted for, with assumption that Kleiner Brünnerling is an important founder and that this variety has inherited two alleles due to impaired meiosis it might be a better fit
3	Welschisner	1051	3x	102	112	0	0	185	187	189	0	188	226	230	0	110	124	0	0	165	183	0	0	139	157	159	0	148	150	152	0	213	226	248	0	0	162	172	190	0	232	244	254	0	119	132	0	0	0
3	Kleiner Brünnerling	2284	2x	102	112	0	0	187	189	0	0	188	226	0	0	110	124	0	0	165	165	0	0	139	157	0	0	150	152	0	0	213	248	0	0	0	162	190	0	0	232	244	0	0	119	119	0	0	0
3	unknown	8193	2x	112	115	0	0	185	189	0	0	186	226	0	0	124	136	0	0	171	183	0	0	139	171	0	0	148	150	0	0	226	230	0	0	0	162	172	0	0	232	254	0	0	119	136	0	0	0
	perfect, suggested parentage is very likely
4	Falsche Biherol Renette (working title)	1267	sus 2x	112	119	0	0	185	189	0	0	226	228	0	0	98	124	0	0	165	183	0	0	139	157	0	0	146	150	0	0	230	248	0	0	0	162	180	0	0	244	244	0	0	119	166	0	0	0
4	Kleiner Brünnerling	2284	2x	102	112	0	0	187	189	0	0	188	226	0	0	110	124	0	0	165	165	0	0	139	157	0	0	150	152	0	0	213	248	0	0	0	162	190	0	0	232	244	0	0	119	119	0	0	0
4	Baumanns Renette	21	2x	102	119	0	0	185	193	0	0	192	228	0	0	98	136	0	0	183	183	0	0	139	179	0	0	146	181	0	0	213	230	0	0	0	180	180	0	0	244	256	0	0	107	166	0	0	0
	1 allele not accounted for, suggested parentage is very likely
5	Thurgauer Weinapfel	1333	2x	102	115	0	0	187	189	0	0	186	226	0	0	115	124	0	0	165	173	0	0	139	171	0	0	150	158	0	0	213	230	0	0	0	180	190	0	0	232	244	0	0	107	119	0	0	0
5	Kleiner Brünnerling	2284	2x	102	112	0	0	187	189	0	0	188	226	0	0	110	124	0	0	165	165	0	0	139	157	0	0	150	152	0	0	213	248	0	0	0	162	190	0	0	232	244	0	0	119	119	0	0	0
5	Fraurotacher	202	sus 2x	115	119	0	0	189	189	0	0	186	226	0	0	110	115	0	0	173	173	0	0	171	171	0	0	148	158	0	0	230	250	0	0	0	180	180	0	0	244	254	0	0	99	107	0	0	0
	perfect, very likely that Kleiner Brünnerling is a parent, possibly 2 alleles from Kleiner Brünnerling are passed on, second parent could not be identified confidently
6	Brünnerling-relative 1 (working title)	5426	sus 3x	102	112	119	0	185	187	189	0	188	202	226	0	110	113	124	0	165	171	0	0	139	157	0	0	146	150	152	0	213	226	248	0	0	162	192	0	0	232	244	254	0	119	122	0	0	0
6	Kleiner Brünnerling	2284	2x	102	112	0	0	187	189	0	0	188	226	0	0	110	124	0	0	165	165	0	0	139	157	0	0	150	152	0	0	213	248	0	0	0	162	190	0	0	232	244	0	0	119	119	0	0	0
6	NA
	perfect, very likely that Kleiner Brünnerling is a parent, possibly 2 alleles from Kleiner Brünnerling are passed on, second parent could not be identified confidently
7	Oberösterreichischer Brünnerling	5489	3x	102	112	117	0	187	189	0	0	188	226	0	0	110	124	136	0	165	179	0	0	139	157	0	0	150	152	0	0	213	248	0	0	0	162	190	192	0	232	244	250	0	119	134	0	0	0
7	Kleiner Brünnerling	2284	2x	102	112	0	0	187	189	0	0	188	226	0	0	110	124	0	0	165	165	0	0	139	157	0	0	150	152	0	0	213	248	0	0	0	162	190	0	0	232	244	0	0	119	119	0	0	0
7	NA
	perfect, very likely that Kleiner Brünnerling is a parent, second parent could not be identified confidently
8	Sohlander Streifling	5515	2x	102	110	0	0	187	189	0	0	188	202	0	0	110	124	0	0	165	165	0	0	139	157	0	0	152	181	0	0	248	248	0	0	0	190	192	0	0	232	256	0	0	119	134	0	0	0
8	Kleiner Brünnerling	2284	2x	102	112	0	0	187	189	0	0	188	226	0	0	110	124	0	0	165	165	0	0	139	157	0	0	150	152	0	0	213	248	0	0	0	162	190	0	0	232	244	0	0	119	119	0	0	0
8	NA
	1 locus not accounted for, very likely that Kleiner Brünnerling is a parent, possibly 1 allele was passed on by Kleiner Brünnerling, second parent could not be identified confidently
9	Brünnerling-relative 2 (working title)	6478	sus 3x	112	117	119	0	187	189	0	0	188	226	0	0	100	108	113	0	165	171	173	0	139	159	163	0	148	150	0	0	213	224	248	0	0	162	190	0	0	244	254	0	0	99	119	136	0	0
9	Kleiner Brünnerling	2284	2x	102	112	0	0	187	189	0	0	188	226	0	0	110	124	0	0	165	165	0	0	139	157	0	0	150	152	0	0	213	248	0	0	0	162	190	0	0	232	244	0	0	119	119	0	0	0
9	NA
	perfect, very likely that Kleiner Brünnerling is a parent, second parent could not be identified confidently
10	Malerapfel	8021	sus 2x	112	129	0	0	181	189	0	0	188	226	0	0	100	110	0	0	165	183	0	0	157	171	0	0	150	152	0	0	218	248	0	0	0	162	187	0	0	244	248	0	0	107	119	0	0	0
10	Kleiner Brünnerling	2284	2x	102	112	0	0	187	189	0	0	188	226	0	0	110	124	0	0	165	165	0	0	139	157	0	0	150	152	0	0	213	248	0	0	0	162	190	0	0	232	244	0	0	119	119	0	0	0
10	NA
	perfect, very likely that Kleiner Brünnerling is a parent, second parent could not be identified confidently
11	Weber Bartl	8078	sus 2x	102	117	0	0	189	193	0	0	188	192	0	0	110	124	0	0	165	187	0	0	157	183	0	0	148	150	0	0	209	213	0	0	0	173	190	0	0	244	248	0	0	119	136	0	0	0
11	Kleiner Brünnerling	2284	2x	102	112	0	0	187	189	0	0	188	226	0	0	110	124	0	0	165	165	0	0	139	157	0	0	150	152	0	0	213	248	0	0	0	162	190	0	0	232	244	0	0	119	119	0	0	0
11	NA
	perfect, very likely that Kleiner Brünnerling is a parent, possibly 2 alleles from Kleiner Brünnerling are passed on, second parent could not be identified confidently
12	Welschbrunner	8079	sus 3x	102	110	112	0	187	189	193	0	188	206	226	0	108	110	124	0	165	173	0	0	139	157	171	0	150	152	0	0	213	218	248	0	0	162	172	190	0	232	242	244	0	119	152	0	0	0
12	Kleiner Brünnerling	2284	2x	102	112	0	0	187	189	0	0	188	226	0	0	110	124	0	0	165	165	0	0	139	157	0	0	150	152	0	0	213	248	0	0	0	162	190	0	0	232	244	0	0	119	119	0	0	0
12	NA
	perfect, very likely that Kleiner Brünnerling is a parent, possibly 2 alleles from Kleiner Brünnerling are passed on, second parent could not be identified confidently
13	Bayerischer Brünnerling	8105	sus 3x	102	112	0	0	187	189	0	0	188	206	226	0	110	124	136	0	165	171	0	0	139	157	171	0	148	150	152	0	213	248	0	0	0	162	169	190	0	232	244	0	0	119	119	0	0	0
13	Kleiner Brünnerling	2284	2x	102	112	0	0	187	189	0	0	188	226	0	0	110	124	0	0	165	165	0	0	139	157	0	0	150	152	0	0	213	248	0	0	0	162	190	0	0	232	244	0	0	119	119	0	0	0
13	NA
	perfect, very likely that Kleiner Brünnerling is a parent, possibly 2 alleles from Kleiner Brünnerling are passed on, second parent could not be identified confidently
14	Winterscheibling	8119	sus 3x	102	110	0	0	187	189	0	0	202	226	0	0	100	110	124	0	165	175	0	0	139	157	159	0	148	150	152	0	213	248	0	0	0	162	190	0	0	232	244	0	0	119	126	0	0	0
14	Kleiner Brünnerling	2284	2x	102	112	0	0	187	189	0	0	188	226	0	0	110	124	0	0	165	165	0	0	139	157	0	0	150	152	0	0	213	248	0	0	0	162	190	0	0	232	244	0	0	119	119	0	0	0
14	NA
	perfect, very likely that Kleiner Brünnerling is a parent, second parent could not be identified confidently
15	unknown	8143	sus 2x	112	117	0	0	185	193	0	0	184	186	0	0	110	143	0	0	165	177	0	0	171	171	0	0	150	156	0	0	218	255	0	0	0	162	190	0	0	242	254	0	0	119	152	0	0	0
15	Äckerle-Apfel	5594	2x	112	119	0	0	185	185	0	0	184	190	0	0	110	110	0	0	165	183	0	0	171	171	0	0	148	150	0	0	207	218	0	0	0	162	162	0	0	244	254	0	0	136	152	0	0	0
15	NA
	4 alleles not accounted for, very likely that Kleiner Brünnerling is a parent, Schmidsberger Renette is possibly not the correct parent
16	Mauthausener Limoniapfel	8168	sus 2x	112	117	0	0	189	193	0	0	218	226	0	0	124	136	0	0	165	179	0	0	139	139	0	0	148	150	0	0	213	259	0	0	0	162	164	0	0	232	256	0	0	119	136	0	0	0
16	Kleiner Brünnerling	2284	2x	102	112	0	0	187	189	0	0	188	226	0	0	110	124	0	0	165	165	0	0	139	157	0	0	150	152	0	0	213	248	0	0	0	162	190	0	0	232	244	0	0	119	119	0	0	0
16	Schmidbergers Renette	1015	2x	115	115	0	0	173	193	0	0	218	228	0	0	124	136	0	0	173	183	0	0	139	171	0	0	148	181	0	0	226	259	0	0	0	164	190	0	0	232	254	0	0	119	136	0	0	0
	4 alleles not accounted for, very likely that Kleiner Brünnerling is a parent, Früher Isnyer is probably not the second parent but also closely related to the other two
17	Brünnerling-descendent (working title)	8210	sus 3x	102	112	0	0	187	189	0	0	188	226	0	0	110	124	0	0	165	183	0	0	139	157	0	0	148	150	152	0	213	248	0	0	0	162	173	192	0	232	244	254	0	119	132	0	0	0
17	Kleiner Brünnerling	2284	2x	102	112	0	0	187	189	0	0	188	226	0	0	110	124	0	0	165	165	0	0	139	157	0	0	150	152	0	0	213	248	0	0	0	162	190	0	0	232	244	0	0	119	119	0	0	0
17	Früher Isnyer	11756	sus 2x	112	117	0	0	187	189	0	0	218	226	0	0	110	124	0	0	165	183	0	0	139	139	0	0	148	152	0	0	213	213	0	0	0	173	190	0	0	232	254	0	0	119	119	0	0	0
	5 alleles not accounted for, very likely that Kleiner Brünnerling is a parent, Hendunger Weißapfel is probably not the second parent
18	Früher Isnyer	11756	sus 2x	112	117	0	0	187	189	0	0	218	226	0	0	110	124	0	0	165	183	0	0	139	139	0	0	148	152	0	0	213	213	0	0	0	173	190	0	0	232	254	0	0	119	119	0	0	0
18	Kleiner Brünnerling	2284	2x	102	112	0	0	187	189	0	0	188	226	0	0	110	124	0	0	165	165	0	0	139	157	0	0	150	152	0	0	213	248	0	0	0	162	190	0	0	232	244	0	0	119	119	0	0	0
18	Hendunger Weißapfel	7996	2x	112	129	0	0	189	193	0	0	218	226	0	0	98	136	0	0	183	187	0	0	171	171	0	0	148	181	0	0	213	218	0	0	0	173	173	0	0	244	254	0	0	111	119	0	0	0
	perfect, very likely that Kleiner Brünnerling is a parent, second parent could not be identified confidently
19	unkown	11757	sus 2x	102	117	0	0	185	187	0	0	186	226	0	0	110	110	0	0	165	177	0	0	139	171	0	0	152	156	0	0	218	248	0	0	0	162	190	0	0	242	244	0	0	119	153	0	0	0
19	Kleiner Brünnerling	2284	2x	102	112	0	0	187	189	0	0	188	226	0	0	110	124	0	0	165	165	0	0	139	157	0	0	150	152	0	0	213	248	0	0	0	162	190	0	0	232	244	0	0	119	119	0	0	0
19	NA
	4 alleles not accounted for, very likely that Roter von Simonffi is a parent, MUNQ8152 is posssibly not a parent but closely related
20	Echter Winterstreifling	11812	sus 2x	112	117	0	0	193	202	0	0	192	226	0	0	110	143	0	0	165	173	0	0	159	171	0	0	150	160	0	0	214	255	0	0	0	157	171	0	0	232	256	0	0	136	138	0	0	0
20	Roter von Simonffi	1377	2x	117	139	0	0	187	193	0	0	192	226	0	0	110	143	0	0	165	171	0	0	171	179	0	0	150	152	0	0	255	255	0	0	0	159	171	0	0	232	248	0	0	136	140	0	0	0
20	unknown (similar to Fromms Goldrenette)	8152	sus 2x	112	129	0	0	175	202	0	0	226	226	0	0	110	115	0	0	173	175	0	0	139	159	0	0	148	152	0	0	214	255	0	0	0	157	162	0	0	256	256	0	0	136	166	0	0	0
[truncated: 27 more columns]

## Sheet: Supp. Table 3
Supplemental Table 3: List of cultivars in the distance-based analyisis cluster in Figure 2B and 2C where individual ‘Brünnerling’ cultivars are grouped with other cultivars. AN = provisional name (lasts until the correct name has been established beyond doubt)
order in the cluster	cluster	MUNQ	cultivar name
1	sub-cluster 'Roter von Simonffi'	11811	Sommerzimtapfel
2	sub-cluster 'Roter von Simonffi'	5461	Altmärker Brautapfel
3	sub-cluster 'Roter von Simonffi'	11812	Echter Winterstreifling
4	sub-cluster 'Roter von Simonffi'	5561	Hochzeitsapfel AN
5	sub-cluster 'Roter von Simonffi'	5374	unknown
6	sub-cluster 'Roter von Simonffi'	8184	Kalini AN
7	sub-cluster 'Roter von Simonffi'	8173	Linda-relative AN
8	sub-cluster 'Roter von Simonffi'	8093	unknown
9	sub-cluster 'Roter von Simonffi'	6436	Reichtragender vom Zenngrund
10	sub-cluster 'Roter von Simonffi'	1377	Roter von Simonffi
11		1067	Wilerrot
12		3539	Edelgrauech
13		670	Sauergrauech
14		83	Berner Rosenapfel
15		5594	Äckerle-Apfel
16		3826	Trenklesämling
17		1032	Jakob Fischer
18		47	Oberländer Himbeerapfel
19		5240	Falchs Gulderling
20		11757	unknown
21		8143	unknown
22		898	Bühlers Erdbeerapfel
23		4254	Noire de Vitry
24		910	Aargauer Jubiläumsapfel
25		868	Roter Herbstrambur
26		5620	Rekarda
27		750	Toennes
28		2239	Jägers Renette
29		5409	Grünapfel
30		8168	Mauthausener Limoniapfel
31	sub-cluster 'Weißer Wintertaffetapfel'	11816	Auer Straßenapfel
32	sub-cluster 'Weißer Wintertaffetapfel'	8124	Konstanzer AN
33	sub-cluster 'Weißer Wintertaffetapfel'	5593	unknown
34	sub-cluster 'Weißer Wintertaffetapfel'	8044	Dr. Walter AN
35	sub-cluster 'Weißer Wintertaffetapfel'	452	Himbeerapfel aus Holovousy
36	sub-cluster 'Weißer Wintertaffetapfel'	5534	unknown
37	sub-cluster 'Weißer Wintertaffetapfel'	8098	Waginger Kalvill
38	sub-cluster 'Weißer Wintertaffetapfel'	8019	Siebenkant
39	sub-cluster 'Weißer Wintertaffetapfel'	5587	Puntschapfel
40	sub-cluster 'Weißer Wintertaffetapfel'	8069	Karolinenhaimer Süßapfel AN
41	sub-cluster 'Weißer Wintertaffetapfel'	11821	Beyerapfel
42	sub-cluster 'Weißer Wintertaffetapfel'	8073	St. Pauler Weinapfel
43	sub-cluster 'Weißer Wintertaffetapfel'	6537	Trierer Wiesenapfel AN
44	sub-cluster 'Weißer Wintertaffetapfel'	5335	Wintertaffet-Verwechsler AN
45	sub-cluster 'Weißer Wintertaffetapfel'	8110	Bruckberger Apfel AN
46	sub-cluster 'Weißer Wintertaffetapfel'	11755	Virnsberger Apfel
47	sub-cluster 'Weißer Wintertaffetapfel'	5442	Teltower Wintergravensteiner
48	sub-cluster 'Weißer Wintertaffetapfel'	8142	Uhlhorns Champagnerrenette AN
49	sub-cluster 'Weißer Wintertaffetapfel'	5470	Maschanzker AN
50	sub-cluster 'Weißer Wintertaffetapfel'	8086	unknown
51	sub-cluster 'Weißer Wintertaffetapfel'	8187	Beerfelder Streifling AN
52	sub-cluster 'Weißer Wintertaffetapfel'	11784	Oedheimer Mostapfel
53	sub-cluster 'Weißer Wintertaffetapfel'	5366	Safranapfel
54	sub-cluster 'Weißer Wintertaffetapfel'	5248.1	Ilzer Rosenapfel
55	sub-cluster 'Weißer Wintertaffetapfel'	234	Weißer Wintertaffetapfel
56		11778	Ketzers Taffetapfel
57		5492	Karthäuserapfel
58	tight 01	8266	Winterforelle AN
59	tight 02	8084	Grimmelfinger Rambur AN
60	tight 03	295	Galloway Pepping
61	tight 05	264	Steirischer Maschanzker
62	tight 04	8170	Klöchermaschanzker
63	tight 06	11756	Früher Isnyer
64	tight 07	5353	Hossfelds Gulderling
65	tight 08	11767	Tiroler Glanzrenette
66	tight 09	5544	Leistadter Rotapfel AN
67	tight 10	11743	Schicks Rheinischer Landapfel
68	tight 11	6478	Brünnerling-relative 2 AN
69	tight 12	1327	Mailänder
70	tight 13	8078	Weber Bartl
71	tight 14	8003	Drüwken-Verwechsler AN
72	tight 15	1333	Thurgauer Weinapfel
73	tight 16	8021	Malerapfel
74	tight 17	8009	Schlesischer Lehmapfel
75	tight 18	5426	Brünnerling-relative 1 AN
76	tight 19	8105	Bayerischer Brünnerling
77	tight 20	1051	Welschisner
78	tight 21	8079	Welschbrunner
79	tight 22	8119	Winterscheibling
80	tight 23	5515	Sohlander Streifling
81	tight 24	8210	Brünnerling-descendent AN
82	tight 25	2284	Kleiner Brünnerling
83	tight 26	5489	Oberösterreichischer Brünnerling
